# Supplementary material for: A Human Monoclonal Antibody against Hepatitis B Surface Antigen with Potent Neutralizing Activity
Source: PLoS One. 2015 Apr 29;10(4):e0125704. doi: 10.1371/journal.pone.0125704 (PMC4414269; doi:10.1371/journal.pone.0125704)
Supplement: S1 Fig — (ODT) [file pone.0125704.s001.odt]

ADRI-2F3-VH
(130814GJ)

	 W  L  F  L  V  A  I  L  K  G  V  Q  C  E  V  Q  V  L  E  S  G  G G  L  V  Q  P  G  G  S  L  R  L
 1	CTGGCTTTTT CTTGTGGCTA TTTTAAAAGG TGTCCAGTGT GAGGTGCAGG TGTTGGAGTC TGGGGGAGGC TTGGTACAGC CGGGGGGGTC CCTGAGACTC
	GACCGAAAAA GAACACCGAT AAAATTTTCC ACAGGTCACA CTCCACGTCC ACAACCTCAG ACCCCCTCCG AACCATGTCG GCCCCCCCAG GGACTCTGAG
	 S  C  A  A  S  G  F  R  F  S  S  Y  A  M  S  W  V  R  Q  A  P  G  K  G  L  E  W  V  S  G  I  S  G  T ·
 101	TCCTGTGCAG CCTCTGGATT CAGGTTTAGC AGCTATGCCA TGAGTTGGGT CCGCCAGGCT CCAGGGAAGG GGCTGGAGTG GGTCTCAGGT ATTAGTGGTA
	AGGACACGTC GGAGACCTAA GTCCAAATCG TCGATACGGT ACTCAACCCA GGCGGTCCGA GGTCCCTTCC CCGACCTCAC CCAGAGTCCA TAATCACCAT
	·  G  E  N  T  Y  Y  A  D  S  V  K  G  R  F  T  I  S  R  D  N  S  K  N  T  L  Y  V  Q  M  N  S  L  R ·
 201	CTGGTGAAAA CACATACTAC GCAGACTCCG TGAAGGGCCG GTTCACCATC TCCAGAGACA ATTCCAAGAA CACGCTGTAC GTGCAAATGA ACAGCCTGAG
	GACCACTTTT GTGTATGATG CGTCTGAGGC ACTTCCCGGC CAAGTGGTAG AGGTCTCTGT TAAGGTTCTT GTGCGACATG CACGTTTACT TGTCGGACTC
	· A  E  D  T  A  V  Y  Y  C  A  K  D  A  I  L  G  S  G  H  P  W Y  F  H  V  W  G  R  G  T  L  V  T
 301	AGCCGAAGAC ACGGCCGTAT ATTACTGTGC GAAAGATGCG ATCTTGGGCA GTGGCCACCC CTGGTACTTC CATGTCTGGG GCCGTGGCAC CCTGGTCACT
	TCGGCTTCTG TGCCGGCATA TAATGACACG CTTTCTACGC TAGAACCCGT CACCGGTGGG GACCATGAAG GTACAGACCC CGGCACCGTG GGACCAGTGA
	 V  S  S  A  S  T  K  G  P  S  V  F  P  L  A  P  S  S  K  S  T  S  G  G  T  A  A  L  G  C  L  V  K  D ·
 401	GTCTCCTCAG CCTCCACCAA GGGCCCATCG GTCTTCCCCC TGGCACCCTC CTCCAAGAGC ACCTCTGGGG GCACAGCGGC CCTGGGCTGC CTGGTCAAGG
	CAGAGGAGTC GGAGGTGGTT CCCGGGTAGC CAGAAGGGGG ACCGTGGGAG GAGGTTCTCG TGGAGACCCC CGTGTCGCCG GGACCCGACG GACCAGTTCC

DNA sequence:
gaggtgcaggtgttggagtctgggggaggcttggtacagccgggggggtccctgagactctcctgtgcagcctctggattcaggtttagcagctatgccatgagttgggtccgccaggctccagggaaggggctggagtgggtctcaggtattagtggtactggtgaaaacacatactacgcagactccgtgaagggccggttcaccatctccagagacaattccaagaacacgctgtacgtgcaaatgaacagcctgagagccgaagacacggccgtatattactgtgcgaaagatgcgatcttgggcagtggccacccctggtacttccatgtctggggccgtggcaccctggtcactgtctcctca

AA sequence:
EVQVLESGGGLVQPGGSLRLSCAASGFRFSSYAMSWVRQAPGKGLEWVSGISGTGENTYYADSVKGRFTISRDNSKNTLYVQMNSLRAEDTAVYYCAKDAILGSGHPWYFHVWGRGTLVTVSS


ADRI-2F3-VL
(130814GJ)

	 NcoI
	 ~~~~~~~
	 W  A  *  G  S  S  T  G  G  A  S  A  M  A  W  T  V  L  L  L  G  L  L  S  H  C  T  G  S  V  T  S  Y
 1	CTGGGCCTAA GGAAGCAGCA CTGGTGGTGC CTCAGCCATG GCCTGGACCG TTCTCCTCCT CGGCCTCCTC TCTCACTGCA CAGGCTCTGT GACCTCCTAT
	GACCCGGATT CCTTCGTCGT GACCACCACG GAGTCGGTAC CGGACCTGGC AAGAGGAGGA GCCGGAGGAG AGAGTGACGT GTCCGAGACA CTGGAGGATA
	 ApaLI
	  ~~~~~~~
	 V  L  T  Q  P  P  S  V  S  V  A  P  G  Q  T  A  R  M  T  C  G  G  N  N  I  G  S  E  S  V  H  W  F  Q ·
 101	GTGCTGACTC AGCCTCCCTC GGTGTCAGTG GCCCCAGGAC AGACGGCCAG GATGACCTGT GGGGGAAACA ACATTGGAAG TGAAAGTGTG CACTGGTTCC
	CACGACTGAG TCGGAGGGAG CCACAGTCAC CGGGGTCCTG TCTGCCGGTC CTACTGGACA CCCCCTTTGT TGTAACCTTC ACTTTCACAC GTGACCAAGG
	 BamHI
	 ~~~~~~
	·  Q  K  P  G  Q  A  P  V  L  V  V  Y  D  D  S  D  R  P  S  G  I  P  E  R  F  S  G  S  N  S  G  N  T ·
 201	AGCAGAAGCC AGGCCAGGCC CCTGTGCTGG TCGTCTATGA TGATAGCGAC CGGCCCTCAG GGATCCCTGA GCGATTCTCT GGCTCCAACT CTGGGAACAC
	TCGTCTTCGG TCCGGTCCGG GGACACGACC AGCAGATACT ACTATCGCTG GCCGGGAGTC CCTAGGGACT CGCTAAGAGA CCGAGGTTGA GACCCTTGTG
	· A  T  L  T  I  S  R  V  E  A  G  D  E  A  D  Y  Y  C  Q  V  W  D  S  S  S  D  H  A  V  F  G  G  G
 301	GGCCACCCTG ACCATCAGTA GGGTCGAAGC CGGGGATGAG GCCGACTATT ACTGTCAGGT GTGGGATAGT AGTAGTGATC ATGCTGTGTT CGGAGGAGGC
	CCGGTGGGAC TGGTAGTCAT CCCAGCTTCG GCCCCTACTC CGGCTGATAA TGACAGTCCA CACCCTATCA TCATCACTAG TACGACACAA GCCTCCTCCG
	 T  Q  L  T  V  L  G  Q  P  K  A  A  P  S  V  T  L  F  P  P  S  S  E  E  L  Q  A N  K  A  T  L  V  C ·
 401	ACCCAGCTGA CCGTCCTCGG TCAGCCCAAG GCTGCCCCCT CGGTCACTCT GTTCCCACCC TCCTCTGAGG AGCTTCAAGC CAACAAGGCC ACACTGGTGT
	TGGGTCGACT GGCAGGAGCC AGTCGGGTTC CGACGGGGGA GCCAGTGAGA CAAGGGTGGG AGGAGACTCC TCGAAGTTCG GTTGTTCCGG TGTGACCACA

DNA sequence:
tcctatgtgctgactcagcctccctcggtgtcagtggccccaggacagacggccaggatgacctgtgggggaaacaacattggaagtgaaagtgtgcactggttccagcagaagccaggccaggcccctgtgctggtcgtctatgatgatagcgaccggccctcagggatccctgagcgattctctggctccaactctgggaacacggccaccctgaccatcagtagggtcgaagccggggatgaggccgactattactgtcaggtgtgggatagtagtagtgatcatgctgtgttcggaggaggcacccagctgaccgtcctc

AA sequence:
SYVLTQPPSVSVAPGQTARMTCGGNNIGSESVHWFQQKPGQAPVLVVYDDSDRPSGIPERFSGSNSGNTATLTISRVEAGDEADYYCQVWDSSSDHAVFGGGTQLTVL
